# Supplementary material for: EspE3 plays a role in the pathogenicity of avian pathogenic Escherichia coli
Source: Vet Res. 2023 Aug 29;54:70. doi: 10.1186/s13567-023-01202-9 (PMC10463865; doi:10.1186/s13567-023-01202-9)
Supplement: Supplementary file 1 — Additional file 1. Primers used in this study. This table contains the primer sequences used in this study. [file 13567_2023_1202_MOESM1_ESM.xlsx]

## Sheet: Sheet1
Primers	Sequences	Production size	Use
ETT2-in-F	GTTCACATTCGGTCCAAC	1134 bp	Detection of ETT2.
ETT2-in-R	TTAAACAGCCTGCCACTT
EspE3-F	CGGGATCCATGGCCAGCTTTAAAGACA	1376 bp	Detection of espE3.
EspE3-R	CCCTCGAGCATAAAACGCTTACGCTTCA
yqeH-F	CCAAATAATGCCAGAAG	252 bp	Detection of yqeH.
yqeH-R	TTGCGGTCGCTGACTAA
ygeG-F	CGCATTATCGAAAGGAG	300 bp	Detection of ygeG.
ygeG-R	CCAATTTGACATTGACC
RT-EspE3-F	TAAACTATCCTGTGCCGGCA	248 bp	Detection the transcription level of espE3.
RT-EspE3-R	GCAGCGTCGGTAAATTGTCT
espE3-out-F	TAATGGCTTCTTCCGACTG	1925 bp (wild type)/551 bp (deletion strain)	Identification the espE3 deletion strain.
espE3-out-R	ACCTGAACTCACCGCACA
espE3-up-F	TAATGGCTTCTTCCGACTG	519 bp	For the construction of espE3 deletion strain
espE3-up-cm-R	CCAGCCTACA GGGAATAGCGGGGGCGAATG
espE3-down-cm-F	TATTCATATG CGAGTCAACAATGAAGCGTA	506 bp
espE3-down-R	GCGAGATGAACAGCGAAT
espE3-cm-F	CATTCGCCCCCGCTATTCCC TGTAGGCTGGAGCTGCTT	1054 bp
espE3-cm-R	TTACGCTTCATTGTTGACTCG CATATGAATATCCTCCTTAGTTC
espE3-Co-F	CCGGAATTC TATAGTTATTCCTTTGCTTAA	1666 bp	For the construction of espE3 complementary strain
espE3-Co-R	CCCAAGCTT CTCGGAATCGACTTCAGA
β-actin-F	CTGTGCCCATCTATGAAGGCTA	/	Detection of inflammatory cytokines transcription Levels in chicken by fluorescence quantitative Assay.
β-actin-R	ATTTCTCTCTCGGCTGTGGTG
IL-1β-F	AGAAGAAGCCTCGCCTGGAT
IL-1β-R	CCTCCGCAGCAGTTTGGT
IL-6-F	TGGTGATAAATCCCGATGAAG
IL-6-R	GGCACTGAAACTCCTGGTCT
IL-8-F	GCTGCTCTGTCGCAAGGTAGG
IL-8-R	ACATCTTGAATGGATTTAGGGTGG
TNF-α-F	GGACAGCCTATGCCAACAAG
TNF-α-R	ACACGACAGCCAAGTCAACG
TFN-γ-F	ATCATACTGAGCCAGATTGTTTCG
TFN-γ-R	TCTTTCACCTTCTTCACGCCAT
His-espE3-F	CGC GGATCC ATGAAGTATCTCAGCCCGCA	1270 bp	Prokaryotic Expression of His-EspE3
His-espE3-R	CCC AAGCTT CGACTTCAGATAAATCA
GST-espE3-F	GGATCC GTGGAACTCAAGAATCAAAT	1312 bp	Prokaryotic Expression of GST-EspE3
GST-espE3-R	GAATTC TCGACTTCAGATAAATCA
T7-F	TAATACGACTCACTATAGGG	/	His-EspE3 gene identification prim
T7-R	GCTAGTTATTGCTCAGCGG
pGEX - F	GGGCTGGCAAGCCACGTTTGGTG	/	GST-EspE3 gene identification prim
pGEX - R	CCGGGAGCTGCATGTGTCAGAGG
Note: "__" represents the cleavage site.
